# Supplementary material for: Reaction of Chalcones with Cellular Thiols. The Effect of the 4-Substitution of Chalcones and Protonation State of the Thiols on the Addition Process. Diastereoselective Thiol Addition
Source: Molecules. 2021 Jul 17;26(14):4332. doi: 10.3390/molecules26144332 (PMC8308006; doi:10.3390/molecules26144332)
Supplement: Supplementary file 1 [file molecules-26-04332-s001.zip]

Archive with 1 entries (1 files):
- molecules-1285113-SM-2nd proof_PP.pdf
